# Supplementary material for: De novo large rare copy-number variations contribute to conotruncal heart disease in Chinese patients
Source: NPJ Genom Med. 2016 Sep 14;1:16033–. doi: 10.1038/npjgenmed.2016.33 (PMC5685312; doi:10.1038/npjgenmed.2016.33)
Supplement: Supplementary Information [file npjgenmed201633-s1.xls]

## Sheet: ALL rare CNVs
Sex	chr	start	end	size (bp)	cnvFlag	cytoband	#_Affy6_probes	#_genes	genes	Plarform control frequency	Singapore control frequency
F	1	61735	356443	294709	Gain	1p36.33	29	5	OR4F5,LOC100132287,LOC100132062,LOC729737,LOC100133331	very rare	common
M	1	62920	98602	35683	Gain	1p36.33	14	1	OR4F5	<1% population	common_other|HAPMAP3
M	1	534551	850687	316137	Gain	1p36.33	51	8	OR4F3,OR4F16,LOC643837,LOC100133331,LOC100288069,OR4F29,LINC00115,FAM41C	very rare	rare
M	1	707099	850017	142919	Gain	1p36.33	43	4	LINC00115,FAM41C,LOC643837,LOC100288069	<1% population	common
F	1	761368	850017	88650	Gain	1p36.33	29	3	LINC00115,LOC643837,FAM41C	<1% population	common
F	1	761368	850017	88650	Gain	1p36.33	29	3	LINC00115,LOC643837,FAM41C	<1% population	common
F	1	1506035	1672603	166569	Loss	1p36.33	24	9	MIB2,LOC643988,CDK11B,CDK11A,MMP23B,MMP23A,SLC35E2,SLC35E2B,SSU72	<1% population	rare
M	1	1506035	1672603	166569	Loss	1p36.33	24	9	MIB2,LOC643988,CDK11B,CDK11A,MMP23B,MMP23A,SLC35E2,SLC35E2B,SSU72	<1% population	rare
F	1	1506035	1672603	166569	Loss	1p36.33	24	9	MIB2,LOC643988,CDK11B,CDK11A,MMP23B,MMP23A,SLC35E2,SLC35E2B,SSU72	<1% population	rare
M	1	1506035	1672603	166569	Loss	1p36.33	24	9	MIB2,LOC643988,CDK11B,CDK11A,MMP23B,MMP23A,SLC35E2,SLC35E2B,SSU72	<1% population	rare
M	1	12883097	13159082	275986	Loss	1p36.21	16	11	HNRNPCL1,PRAMEF8,PRAMEF10,PRAMEF11,PRAMEF4,PRAMEF5,PRAMEF6,PRAMEF7,PRAMEF2,PRAMEF22,LOC649330	<1% population	common
F	1	12883097	12918079	34983	Loss	1p36.21	11	4	HNRNPCL1,LOC649330,PRAMEF2,PRAMEF11	<1% population	common
F	1	15281666	15340867	59202	Gain	1p36.21	60	1	KAZN	very rare	rare
F	1	15354296	15430808	76513	Gain	1p36.21	58	1	KAZN	very rare	rare
F	1	17005734	17283075	277342	Loss,Gain	1p36.13	137	4	ESPNP,MIR3675,CROCC,MST1P9	<1% population	rare
F	1	17016872	17114712	97841	Loss	1p36.13	46	2	ESPNP,MST1P9	<1% population	rare
M	1	24581493	24669794	88302	Gain	1p36.11	62	1	GRHL3	very rare	rare
F	1	40958582	40969664	11083	Loss	1p34.2	9	1	ZNF642	very rare	rare
F	1	47713661	47729088	15428	Gain	1p33	15	1	STIL	<0.1% population	common_other|HAPMAP3
M	1	85383034	85412436	29403	Loss	1p22.3	34	1	MCOLN2	very rare	rare
M	1	104155731	104163787	8057	Loss	1p21.1	10	1	AMY2A	<1% population	rare
F	1	104239689	104335637	95949	Loss	1p21.1	38	3	AMY1A,AMY1C,AMY1B	<0.1% population	common
M	1	111827816	111839878	12063	Loss	1p13.2	38	2	CHIA,RP11-165H20.1	very rare	common_other|HAPMAP3
M	1	120096233	120129492	33260	Gain	1p12	54	1	HSD3BP4	<1% population	common
M	1	120422705	120441903	19199	Loss	1p12	15	1	ADAM30	very rare	rare
F	1	145625706	145792050	166345	Gain	1q21.1	60	4	CD160,RNF115,GPR89A,PDZK1	<1% population	rare
F	1	151336699	151397878	61180	Gain	1q21.3	62	3	SELENBP1,POGZ,PSMB4	<1% population	common
M	1	151336699	151397878	61180	Gain	1q21.3	62	3	SELENBP1,POGZ,PSMB4	<1% population	common
M	1	151336699	151397878	61180	Gain	1q21.3	62	3	SELENBP1,POGZ,PSMB4	<1% population	common
F	1	155189160	155201064	11905	Loss	1q22	11	1	GBAP1	<1% population	common_other|HAPMAP3
M	1	155189160	155197957	8798	Loss	1q22	10	1	GBAP1	<1% population	common_other|HAPMAP3
F	1	210630559	210713614	83056	Loss	1q32.2	91	1	HHAT	<0.1% population	rare
M	1	248600796	248660552	59757	Gain	1q44	25	3	OR2T5,OR2T2,OR2T3	<1% population	common
F	2	316842	850203	533362	Gain	2p25.3	407	2	TMEM18,LOC339822	very rare	common
F	2	24331837	24549488	217652	Gain	2p23.3	117	4	LOC375190,ITSN2,PFN4,C2orf84	very rare	common
F	2	73848789	73928886	80098	Loss	2p13.1	44	3	NAT8B,NAT8,ALMS1P	<1% population	common_other|HAPMAP3
M	2	102088279	102190770	102492	Gain	2q11.2	64	1	RFX8	very rare	rare
F	2	110834377	111066285	231909	Gain	2q13	76	4	LINC00116,MALL,LOC100507334,NPHP1	<1% population	common
M	2	116534510	116675350	140841	Gain	2q14.1	108	1	DPP10	<1% population	rare
F	2	130793883	130823235	29353	Loss	2q21.1	8	1	LOC440905	<1% population	common_other|HAPMAP3
M	2	130793883	130823235	29353	Loss	2q21.1	8	1	LOC440905	<1% population	common_other|HAPMAP3
F	2	138084741	138214134	129394	Loss	2q22.1	71	1	THSD7B	very rare	rare
F	2	144223416	145459523	1236108	Gain	2q22.3	693	5	DKFZp686O1327,ARHGAP15,ZEB2-AS1,GTDC1,ZEB2	very rare	rare
F	2	145623197	146233601	610405	Gain	2q22.3	380	1	DKFZp686O1327	very rare	rare
M	3	121825197	121840013	14817	Loss	3q13.33	10	1	CD86	very rare	rare
F	3	129134410	129232354	97945	Gain	3q22.1,3q21.3	52	3	MBD4,IFT122,C3orf25	very rare	rare
F	3	150741617	150910174	168558	Gain	3q25.1	107	2	CLRN1-AS1,MED12L	very rare	rare
F	3	150918453	151037880	119428	Gain	3q25.1	95	4	GPR171,P2RY14,GPR87,MED12L	very rare	rare
M	3	190469652	190596952	127301	Gain	3q28	102	2	SNAR-I,GMNC	very rare	rare
M	3	190691943	190933663	241721	Gain	3q28	170	1	OSTN	very rare	rare
M	4	257838	350795	92958	Gain	4p16.3	47	2	ZNF732,ZNF141	very rare	rare
F	4	3713599	3874896	161298	Loss	4p16.3	65	1	ADRA2C	<0.1% population	rare
M	4	9370690	9415831	45142	Gain	4p16.1	42	1	USP17L6P	<1% population	common
F	4	25219904	25248979	29076	Loss	4p15.2	13	1	PI4K2B	very rare	common_other|HAPMAP3
M	4	49063660	49658612	594953	Gain	4p11	52	1	CWH43	very rare	rare
F	4	71227212	71249048	21837	Loss	4q13.3	32	2	SMR3B,SMR3A	very rare	common_other|HAPMAP3
M	4	71227212	71232017	4806	Loss	4q13.3	20	1	SMR3A	very rare	rare
F	4	71228265	71252050	23786	Loss	4q13.3	33	2	SMR3B,SMR3A	very rare	rare
F	4	71228265	71252050	23786	Loss	4q13.3	33	2	SMR3B,SMR3A	very rare	rare
F	4	144823572	145043033	219462	Gain	4q31.21	146	3	GYPA,GYPB,GYPE	<1% population	common
F	4	144958778	145032896	74119	Gain	4q31.21	44	1	GYPA	<1% population	common
F	4	187926758	188944747	1017990	Gain	4q35.2	643	2	LOC339975,ZFP42	<0.1% population	common
F	4	189255212	189609562	354351	Gain	4q35.2	312	1	LOC401164	<0.1% population	rare
M	4	189259563	189691401	431839	Gain	4q35.2	361	1	LOC401164	<0.1% population	rare
M	5	408069	622956	214888	Gain	5p15.33	97	7	EXOC3,PP7080,SLC9A3,MIR4456,AHRR,CEP72,C5orf55	very rare	rare
M	5	822123	1003135	181013	Gain	5p15.33	81	4	LOC100506688,TRIP13,ZDHHC11,BRD9	very rare	rare
M	5	151540888	152162921	622034	Gain	5q33.1	423	1	NMUR2	very rare	rare
F	5	178729588	178931310	201723	Gain	5q35.3	132	1	ADAMTS2	<0.1% population	common
M	5	178960355	179026123	65769	Gain	5q35.3	31	1	RUFY1	very rare	common
M	5	180068741	180098422	29682	Loss	5q35.3	15	1	FLT4	very rare	rare
M	6	2676599	2795776	119178	Gain	6p25.2	121	2	MYLK4,WRNIP1	very rare	rare
F	6	11074302	11084637	10336	Loss	6p24.2	9	1	LOC100506409	very rare	rare
M	6	11074302	11084637	10336	Loss	6p24.2	9	1	LOC100506409	very rare	rare
F	6	11074302	11084637	10336	Loss	6p24.2	9	1	LOC100506409	very rare	rare
M	6	26371006	26441807	70802	Loss	6p22.2	69	5	BTN2A2,BTN3A3,BTN3A2,BTN2A3P,BTN3A1	very rare	common
M	6	26373678	26441807	68130	Loss	6p22.2	68	5	BTN2A2,BTN3A3,BTN3A2,BTN2A3P,BTN3A1	very rare	common
F	6	26911881	26998567	86687	Gain	6p22.2	48	3	LINC00240,LOC100270746,GUSBP2	very rare	rare
F	6	32776414	32788511	12098	Loss	6p21.32	21	1	HLA-DOB	very rare	rare
M	6	34422354	34943632	521279	Gain	6p21.31	294	7	C6orf106,SPDEF,TAF11,UHRF1BP1,SNRPC,ANKS1A,PACSIN1	very rare	rare
M	6	35106567	35130932	24366	Loss	6p21.31	12	1	TCP11	very rare	rare
M	6	47676896	47688792	11897	Loss	6p12.3	12	1	GPR115	very rare	rare
F	6	80113449	80353483	240035	Gain	6q14.1	178	2	LCA5,SH3BGRL2	very rare	rare
F	6	80884433	80997900	113468	Gain	6q14.1	70	1	BCKDHB	very rare	rare
F	6	119433196	119484986	51791	Gain	6q22.31	42	1	FAM184A	very rare	rare
F	6	125537042	125585733	48692	Gain	6q22.31	29	1	TPD52L1	<0.1% population	common
M	6	162861831	162890214	28384	Loss	6q26	31	1	PARK2	very rare	rare
M	6	163481647	163525678	44032	Loss	6q26	38	1	PACRG	very rare	rare
F	7	4813383	5203609	390227	Gain	7p22.1	171	10	MIR4656,ZNF890P,RBAK-LOC389458,RNF216P1,RBAK,LOC389458,RADIL,MMD2,KIAA0415,PAPOLB	very rare	rare
F	7	7524226	7913819	389594	Gain	7p21.3	363	4	MIOS,LOC729852,COL28A1,RPA3	very rare	common
F	7	7531647	7913819	382173	Gain	7p21.3	358	4	MIOS,LOC729852,COL28A1,RPA3	very rare	common
F	7	16893610	17502331	608722	Gain	7p21.1	456	2	AHR,AGR3	very rare	rare
F	7	29673788	29786382	112595	Gain	7p14.3	61	4	MIR550A3,DPY19L2P3,LOC646762,ZNRF2P2	<1% population	common
M	7	38841355	38940055	98701	Loss	7p14.1	64	1	VPS41	very rare	rare
F	7	42064737	42081955	17219	Loss	7p14.1	22	1	GLI3	very rare	rare
F	7	62672180	62829883	157704	Loss	7q11.21	25	3	LOC100287834,LOC100287704,LOC643955	<0.1% population	common
F	7	62689348	62792801	103454	Loss	7q11.21	18	1	LOC643955	<0.1% population	common
M	7	62689348	62792801	103454	Loss	7q11.21	18	1	LOC643955	<0.1% population	common
F	7	64414376	64595698	181323	Gain	7q11.21	74	3	ERV3-1,ZNF117,CCT6P3	very rare	rare
M	7	64759821	64897102	137282	Gain	7q11.21	96	1	ZNF92	<0.1% population	common
M	7	65415045	65450912	35868	Gain	7q11.21	20	2	GUSB,VKORC1L1	very rare	common
F	7	76197430	76303510	106081	Gain	7q11.23	60	2	LOC100133091,POMZP3	<1% population	common_other|HAPMAP3
F	7	127994214	128107345	113132	Gain	7q32.1	59	3	PRRT4,IMPDH1,HILPDA	very rare	rare
F	7	128221148	128461720	240573	Gain	7q32.1	133	6	CCDC136,OPN1SW,FLJ45340,CALU,FAM71F1,FAM71F2	very rare	rare
M	7	133760551	134367872	607322	Loss	7q33	510	6	LRGUK,AKR1B10,AKR1B15,BPGM,SLC35B4,AKR1B1	very rare	rare
M	7	134544743	134561819	17077	Loss	7q33	13	1	CALD1	very rare	rare
M	7	134705947	134769162	63216	Loss	7q33	27	1	AGBL3	very rare	rare
F	7	149552546	149847740	295195	Gain	7q36.1	143	3	LOC401431,ATP6V0E2,ZNF862	<0.1% population	common
M	7	149552546	149813702	261157	Gain	7q36.1	128	3	LOC401431,ATP6V0E2,ZNF862	<1% population	common
F	7	149559685	149804578	244894	Gain	7q36.1	121	3	LOC401431,ATP6V0E2,ZNF862	<1% population	common
F	7	149559685	149795054	235370	Gain	7q36.1	117	3	LOC401431,ATP6V0E2,ZNF862	<1% population	common
M	7	150318801	150496668	177868	Loss	7q36.1	152	7	LOC100128542,GIMAP1-GIMAP5,TMEM176B,GIMAP5,GIMAP6,GIMAP1,GIMAP2	very rare	rare
F	7	153480965	153668618	187654	Gain	7q36.2	160	1	DPP6	<1% population	common
M	7	153499977	153668618	168642	Gain	7q36.2	158	1	DPP6	<1% population	common
F	8	1125578	1537921	412344	Gain	8p23.3	410	2	DLGAP2,LOC286083	very rare	rare
M	8	3000462	3219355	218894	Gain	8p23.2	246	1	CSMD1	very rare	rare
F	8	6443139	6498417	55279	Gain	8p23.1	84	1	MCPH1	very rare	rare
F	8	6825852	6876142	50291	Loss	8p23.1	22	6	DEFA10P,DEFT1P2,DEFA3,DEFA1,DEFA1B,DEFT1P	<0.1% population	common_other|HAPMAP3
M	8	7154067	7238019	83953	Gain	8p23.1	33	4	ZNF705G,FAM90A20,FAM66B,DEFB109P1B	<1% population	common
F	8	7214611	7238019	23409	Gain	8p23.1	25	1	ZNF705G	<1% population	rare
F	8	7214611	7238019	23409	Gain	8p23.1	25	1	ZNF705G	<1% population	rare
M	8	7214611	7238019	23409	Gain	8p23.1	25	1	ZNF705G	<1% population	rare
F	8	7730153	7799390	69238	Gain	8p23.1	42	4	LOC100132396,DEFB103B,DEFB103A,DEFB4A	<1% population	common
F	8	7776630	7787868	11239	Loss	8p23.1	19	1	LOC100132396	<1% population	rare
F	8	7832054	7865561	33508	Gain	8p23.1	18	2	DEFB109P1B,FAM66E	<1% population	rare
F	8	7865864	7978187	112324	Gain	8p23.1	23	2	FAM66E,MIR548I3	<1% population	rare
M	8	17652103	17805448	153346	Gain	8p22	154	3	MTUS1,FGL1,PCM1	very rare	rare
F	8	19055204	19090401	35198	Gain	8p21.3	40	1	LOC100128993	very rare	rare
M	8	19984682	20025935	41254	Loss	8p21.3	63	1	SLC18A1	very rare	rare
M	8	19984682	20025935	41254	Loss	8p21.3	63	1	SLC18A1	very rare	rare
M	8	53058145	53079996	21852	Loss	8q11.23	18	1	ST18	very rare	rare
M	8	92119007	92183838	64832	Loss	8q21.3	42	1	LRRC69	<0.1% population	common
F	8	101032647	101070327	37681	Loss	8q22.2	19	1	RGS22	very rare	rare
F	8	101909258	101934287	25030	Gain	8q22.3	13	1	YWHAZ	very rare	rare
F	8	128948225	128957498	9274	Loss	8q24.21	15	1	PVT1	<0.1% population	rare
M	8	128948225	128957498	9274	Loss	8q24.21	15	1	PVT1	<0.1% population	rare
F	8	135621369	135789218	167850	Gain	8q24.22	146	1	ZFAT	very rare	rare
F	8	145076851	145269583	192733	Gain	8q24.3	72	10	KIAA1875,MAF1,CYC1,SPATC1,FAM203A,HEATR7A,EXOSC4,OPLAH,SHARPIN,GPAA1	very rare	rare
F	9	297878	686582	388705	Gain	9p24.3	551	2	DOCK8,KANK1	<1% population	common
M	9	15189198	15262770	73573	Loss	9p22.3	68	1	TTC39B	very rare	rare
F	9	28683590	28826452	142863	Loss	9p21.1	130	1	LINGO2	very rare	rare
M	9	37504703	37514032	9330	Gain	9p13.2	16	1	FBXO10	very rare	common_other|HAPMAP3
F	9	37504703	37514032	9330	Gain	9p13.2	16	1	FBXO10	very rare	common_other|HAPMAP3
F	9	37506966	37514032	7067	Gain	9p13.2	12	1	FBXO10	very rare	common_other|HAPMAP3
F	9	38928578	39778631	850054	Gain	9p13.1	99	5	FAM75A1,CNTNAP3,ZNF658B,FAM75A2,LOC653501	<1% population	rare
F	9	41609776	42136026	526251	Loss	9p12	33	2	MGC21881,KGFLP2	very rare	rare
M	9	68725348	69098228	372881	Gain	9q21.11	40	2	PGM5P2,LOC100132352	<0.1% population	common_other|HAPMAP3
M	9	69002963	69166497	163535	Loss	9q21.11	22	1	PGM5P2	<1% population	rare
M	9	75217106	75483931	266826	Gain	9q21.13	153	1	TMC1	very rare	rare
F	9	86401015	86434458	33444	Gain	9q21.32	21	1	GKAP1	very rare	rare
F	9	91604005	91618178	14174	Gain	9q22.1	15	2	S1PR3,C9orf47	very rare	rare
M	9	108233175	108338214	105040	Loss	9q31.2	58	2	FSD1L,FKTN	very rare	rare
M	9	115854351	115891895	37545	Gain	9q32	39	2	LINC00256B,LINC00256A	<1% population	common
F	9	115854351	115889041	34691	Gain	9q32	33	2	LINC00256B,LINC00256A	<1% population	common
F	9	119149322	119243758	94437	Loss	9q33.1	75	2	ASTN2,PAPPA	very rare	rare
M	10	3171043	3219794	48752	Gain	10p15.2	66	3	PITRM1,LOC100507034,PFKP	<0.1% population	rare
M	10	6677520	6845780	168261	Gain	10p14	166	1	LOC100507127	<1% population	common
M	10	12245218	12367202	121985	Gain	10p13	84	1	CDC123	very rare	rare
F	10	35376846	35438810	61965	Gain	10p11.21	31	2	CREM,CUL2	<0.1% population	common
M	10	38912721	39076221	163501	Gain	10p11.1	58	1	ACTR3BP5	very rare	rare
M	10	68369823	68457608	87786	Loss	10q21.3	83	1	CTNNA3	<1% population	common
F	10	68439755	68561885	122131	Loss	10q21.3	90	1	CTNNA3	<1% population	common
F	10	89069796	89112893	43098	Loss	10q23.2	12	2	LOC728190,LOC439994	<1% population	common_other|HAPMAP3
F	10	89070744	89112629	41886	Loss	10q23.2	10	2	LOC728190,LOC439994	<1% population	common_other|HAPMAP3
M	10	134984068	135004074	20007	Gain	10q26.3	10	1	KNDC1	very rare	rare
F	10	135242873	135296269	53397	Gain	10q26.3	38	1	LOC619207	<1% population	common
M	10	135328663	135377278	48616	Gain	10q26.3	54	2	SYCE1,CYP2E1	<1% population	common
M	10	135400518	135506704	106187	Loss	10q26.3	33	8	DUX4,FRG2B,DUX2,DUX4L7,DUX4L6,DUX4L5,DUX4L3,DUX4L2	<1% population	rare
M	11	4510137	4562393	52257	Loss	11p15.4	78	1	OR52K1	<0.1% population	common_other|HAPMAP3
F	11	5885709	5935510	49802	Gain	11p15.4	38	1	OR52E4	<1% population	common
M	11	5885709	5935510	49802	Gain	11p15.4	38	1	OR52E4	<1% population	common
M	11	5885709	5935510	49802	Gain	11p15.4	38	1	OR52E4	<1% population	common
M	11	5885709	5935510	49802	Gain	11p15.4	38	1	OR52E4	<1% population	common
M	11	10511142	10536917	25776	Gain	11p15.4	28	4	AMPD3,RNF141,MIR4485,MTRNR2L8	very rare	rare
M	11	17753467	18074694	321228	Gain	11p15.1	210	3	TPH1,KCNC1,SERGEF	very rare	rare
F	11	35244574	35259407	14834	Gain	11p13	15	1	CD44	<0.1% population	common
M	11	50343842	50382437	38596	Gain	11p11.12	20	1	LOC646813	<1% population	common
M	11	51095992	51564427	468436	Loss,Gain	11p11.12	157	2	OR4C46,OR4A5	<1% population	common_other|HAPMAP3
M	11	55319834	55331293	11460	Loss	11q11	11	1	OR4C15	very rare	rare
M	11	67491014	67732314	241301	Loss	11q13.2	77	1	FAM86C2P	<1% population	common
F	11	67498032	67732314	234283	Loss	11q13.2	76	1	FAM86C2P	<1% population	common
F	11	67507397	67736493	229097	Loss	11q13.2	74	1	FAM86C2P	<1% population	common
M	11	67507397	67732314	224918	Loss	11q13.2	71	1	FAM86C2P	<1% population	common
F	11	67525193	67732314	207122	Loss	11q13.2	63	1	FAM86C2P	<1% population	common
F	11	83559542	83602726	43185	Gain	11q14.1	37	1	DLG2	very rare	common
M	11	117215793	117277978	62186	Gain	11q23.3	39	1	CEP164	very rare	rare
M	11	117947208	118032242	85035	Gain	11q23.3	103	3	SCN4B,LOC100526771,TMPRSS4	very rare	rare
F	11	124086422	124096055	9634	Gain	11q24.2	13	1	OR8G2	very rare	common_other|HAPMAP3
F	11	134152030	134210862	58833	Loss	11q25	38	2	GLB1L2,GLB1L3	<1% population	rare
F	11	134152030	134210862	58833	Loss	11q25	38	2	GLB1L2,GLB1L3	<1% population	rare
F	11	134152030	134210862	58833	Loss	11q25	38	2	GLB1L2,GLB1L3	<1% population	rare
M	11	134152030	134210862	58833	Gain	11q25	38	2	GLB1L2,GLB1L3	<1% population	rare
F	11	134152030	134210862	58833	Gain	11q25	38	2	GLB1L2,GLB1L3	<1% population	rare
M	12	13351670	13385810	34141	Loss	12p13.1	29	1	EMP1	very rare	rare
M	12	91366597	91651044	284448	Gain	12q21.33	185	4	DCN,EPYC,LUM,KERA	very rare	rare
F	12	91397179	91651044	253866	Gain	12q21.33	171	4	DCN,EPYC,LUM,KERA	very rare	rare
F	12	91401566	91469910	68345	Gain	12q21.33	56	1	KERA	very rare	rare
F	12	127967297	128566111	598815	Gain	12q24.32	525	1	FLJ37505	very rare	rare
M	13	43260571	43545851	285281	Gain	13q14.11	237	2	C13orf30,EPSTI1	very rare	rare
F	13	57712800	57823043	110244	Loss	13q21.1	70	5	PRR20A,PRR20B,PRR20C,PRR20D,PRR20E	<1% population	common
F	13	57712800	57823043	110244	Loss	13q21.1	70	5	PRR20A,PRR20B,PRR20C,PRR20D,PRR20E	<1% population	common
M	13	57712800	57823043	110244	Loss	13q21.1	70	5	PRR20A,PRR20B,PRR20C,PRR20D,PRR20E	<1% population	common
F	13	106040985	107581224	1540240	Gain	13q33.2,13q33.3	1310	5	EFNB2,ARGLU1,LINC00460,DAOA,DAOA-AS1	very rare	rare
F	13	110162811	115108397	4945587	Loss	13q33.3,13q34	3185	41	LAMP1,TMCO3,GRTP1,CARS2,ATP11A,SOX1,FLJ44054,ANKRD10,C13orf16,CDC16,C13orf35,ARHGEF7,GRK1,LINC00346,MCF2L-AS1,LOC100506394,ADPRHL1,DCUN1D2,COL4A2,COL4A1,FAM70B,F10,ING1,LOC100130386,RASA3,RAB20,SPACA7,CHAMP1,PROZ,ATP4B,F7,PCID2,MCF2L,IRS2,FLJ41484,CUL4A,UPF3A,TFDP1,TUBGCP3,CARKD,GAS6	very rare	rare
F	14	21349606	21409981	60376	Loss	14q11.2	28	2	RNASE3,ECRP	<1% population	common
M	14	21349606	21409981	60376	Loss	14q11.2	28	2	RNASE3,ECRP	<1% population	common
F	14	21349606	21409981	60376	Gain	14q11.2	28	2	RNASE3,ECRP	<1% population	common
F	14	21349606	21409981	60376	Gain	14q11.2	28	2	RNASE3,ECRP	<1% population	common
F	14	47079748	47281800	202053	Loss	14q21.2,14q21.3	129	1	RPL10L	very rare	rare
M	14	57085392	57127030	41639	Loss	14q22.3	35	1	C14orf101	<1% population	rare
M	14	81002263	81176358	174096	Gain	14q31.1	109	1	CEP128	very rare	rare
M	14	81224949	81321900	96952	Gain	14q31.1	54	1	CEP128	very rare	rare
M	15	20488336	20743947	255612	Loss	15q11.1,15q11.2	95	3	HERC2P3,CHEK2P2,GOLGA6L6	<1% population	rare
F	15	20564575	20646685	82111	Gain	15q11.1	73	1	HERC2P3	<1% population	common
M	15	20564575	20627492	62918	Gain	15q11.1	71	1	HERC2P3	<1% population	common
F	15	21905757	22481868	576112	Loss	15q11.2	142	8	CXADRP2,LOC727924,OR4N3P,OR4N4,LOC646214,OR4M2,NF1P2,POTEB	<1% population	common
F	15	21905757	22481868	576112	Loss	15q11.2	142	8	CXADRP2,LOC727924,OR4N3P,OR4N4,LOC646214,OR4M2,NF1P2,POTEB	<1% population	common
M	15	21905757	22481868	576112	Loss	15q11.2	142	8	CXADRP2,LOC727924,OR4N3P,OR4N4,LOC646214,OR4M2,NF1P2,POTEB	<1% population	common
M	15	21905757	22481868	576112	Loss	15q11.2	142	8	CXADRP2,LOC727924,OR4N3P,OR4N4,LOC646214,OR4M2,NF1P2,POTEB	<1% population	common
M	15	21905757	22481868	576112	Loss	15q11.2	142	8	CXADRP2,LOC727924,OR4N3P,OR4N4,LOC646214,OR4M2,NF1P2,POTEB	<1% population	common
M	15	21905757	22481868	576112	Loss	15q11.2	142	8	CXADRP2,LOC727924,OR4N3P,OR4N4,LOC646214,OR4M2,NF1P2,POTEB	<1% population	common
M	15	21905757	22481868	576112	Loss	15q11.2	142	8	CXADRP2,LOC727924,OR4N3P,OR4N4,LOC646214,OR4M2,NF1P2,POTEB	<1% population	common
M	15	21905757	22481868	576112	Gain	15q11.2	142	8	CXADRP2,LOC727924,OR4N3P,OR4N4,LOC646214,OR4M2,NF1P2,POTEB	<1% population	common
M	15	21905757	22481868	576112	Gain	15q11.2	142	8	CXADRP2,LOC727924,OR4N3P,OR4N4,LOC646214,OR4M2,NF1P2,POTEB	<1% population	common
M	15	22496980	22571817	74838	Gain	15q11.2	36	1	REREP3	<1% population	common
M	15	22554710	22588019	33310	Loss	15q11.2	19	1	REREP3	<1% population	rare
F	15	22554710	22588019	33310	Loss	15q11.2	19	1	REREP3	<1% population	rare
M	15	22554710	22588019	33310	Loss	15q11.2	19	1	REREP3	<1% population	rare
M	15	22554710	22588019	33310	Loss	15q11.2	19	1	REREP3	<1% population	rare
M	15	22554710	22588019	33310	Loss	15q11.2	19	1	REREP3	<1% population	rare
M	15	22554710	22588019	33310	Loss	15q11.2	19	1	REREP3	<1% population	rare
M	15	22554710	22588019	33310	Loss	15q11.2	19	1	REREP3	<1% population	rare
M	15	22554710	22588019	33310	Loss	15q11.2	19	1	REREP3	<1% population	rare
M	15	22554710	22588019	33310	Loss	15q11.2	19	1	REREP3	<1% population	rare
F	15	23095412	23300773	205362	Gain	15q11.2	51	4	LOC283683,HERC2P2,WHAMMP3,GOLGA8IP	<1% population	common
M	15	30491387	30605836	114450	Gain	15q13.2	59	1	DKFZP434L187	<1% population	rare
F	15	34036376	34428063	391688	Gain	15q14	308	5	C15orf24,RYR3,PGBD4,AVEN,CHRM5	very rare	rare
M	15	50291827	50376587	84761	Gain	15q21.2	59	1	ATP8B4	very rare	rare
M	15	50432482	50477235	44754	Gain	15q21.2	32	1	SLC27A2	very rare	rare
M	15	75211022	75236776	25755	Loss	15q24.2	11	1	COX5A	very rare	rare
M	15	85437761	85448485	10725	Loss	15q25.3	11	1	SLC28A1	very rare	rare
F	15	85437761	85448485	10725	Loss	15q25.3	11	1	SLC28A1	very rare	rare
F	15	94689379	94878716	189338	Loss	15q26.2	162	1	MCTP2	very rare	rare
M	15	102289502	102469040	179539	Gain	15q26.3	77	4	OR4F15,GPCRLTM7,OR4F6,OR4F4	<1% population	rare
M	16	8338606	8747827	409222	Gain	16p13.2	353	2	METTL22,TMEM114	very rare	rare
F	16	9064261	9194373	130113	Gain	16p13.2	58	1	C16orf72	very rare	rare
M	16	11492515	11679823	187309	Gain	16p13.13	145	1	LITAF	very rare	rare
M	16	14777393	15129940	352548	Gain	16p13.11,16p13.12	94	11	NPIP,PLA2G10,PDXDC1,NOMO1,MIR3179-2,MIR3179-3,ABCC6P2,MIR3179-1,MIR3180-2,MIR3180-3,MIR3180-1	<1% population	rare
M	16	14777393	15129940	352548	Gain	16p13.11,16p13.12	94	11	NPIP,PLA2G10,PDXDC1,NOMO1,MIR3179-2,MIR3179-3,ABCC6P2,MIR3179-1,MIR3180-2,MIR3180-3,MIR3180-1	<1% population	rare
M	16	14906858	14989862	83005	Loss	16p13.11	13	2	ABCC6P2,NOMO1	<1% population	common_other|HAPMAP3
F	16	15048768	15087177	38410	Gain	16p13.11	56	1	PDXDC1	<1% population	common
M	16	15063717	15080455	16739	Gain	16p13.11	11	1	PDXDC1	very rare	rare
M	16	15241294	15416510	175217	Gain	16p13.11	22	1	MIR3180-4	<1% population	rare
F	16	16272508	16858308	585801	Loss	16p12.3,16p13.11	73	9	NOMO3,MIR3179-2,MIR3179-3,MIR3179-1,MIR3180-2,MIR3180-3,MIR3180-1,PKD1P1,ABCC6	<1% population	rare
M	16	18594400	18678111	83712	Loss	16p12.3	12	1	ABCC6P1	<1% population	common
M	16	18950584	19083035	132452	Gain	16p12.3	66	2	COQ7,TMC7	very rare	common
M	16	21363405	21599499	236095	Loss	16p12.2	39	5	RUNDC2B,NPIPL3,LOC100271836,LOC100190986,SLC7A5P2	<1% population	common_other|HAPMAP3
M	16	21363405	21599499	236095	Loss	16p12.2	39	5	RUNDC2B,NPIPL3,LOC100271836,LOC100190986,SLC7A5P2	<1% population	common_other|HAPMAP3
M	16	21363405	21599499	236095	Loss	16p12.2	39	5	RUNDC2B,NPIPL3,LOC100271836,LOC100190986,SLC7A5P2	<1% population	common_other|HAPMAP3
M	16	28823927	29043875	219949	Gain	16p11.2	75	11	ATXN2L,ATP2A1,MIR4517,MIR4721,NFATC2IP,SPNS1,RABEP2,SH2B1,LAT,TUFM,CD19	<0.1% population	rare
M	16	31565516	31633168	67653	Gain	16p11.2	36	1	CSDAP1	very rare	common
M	16	31567534	31650911	83378	Gain	16p11.2	37	1	CSDAP1	very rare	common
M	16	34466571	35283226	816656	Gain	16p11.1,16p11.2	311	4	LOC283914,LOC146481,LOC100130700,FLJ26245	<1% population	rare
M	16	58193690	58219283	25594	Gain	16q21	21	1	CSNK2A2	very rare	rare
F	16	66598974	66611349	12376	Gain	16q21	15	3	CKLF-CMTM1,CKLF,CMTM1	very rare	rare
F	16	76070911	77087123	1016213	Gain	16q23.1	873	2	CNTNAP4,MIR4719	very rare	rare
F	16	78314280	78432492	118213	Loss	16q23.1	152	1	WWOX	<0.1% population	rare
F	17	500746	1112604	611859	Loss	17p13.3	325	10	RNMTL1,FAM57A,GLOD4,GEMIN4,DBIL5P,ABR,VPS53,NXN,MIR3183,TIMM22	<0.1% population	rare
M	17	1235065	1259874	24810	Gain	17p13.3	19	1	YWHAE	very rare	rare
M	17	1238861	1259874	21014	Gain	17p13.3	17	1	YWHAE	very rare	rare
M	17	5740347	5773588	33242	Gain	17p13.2	36	1	LOC339166	very rare	rare
M	17	16657331	16724300	66970	Loss,Gain	17p11.2	15	3	USP32P1,CCDC144A,FAM106CP	<1% population	common_other|HAPMAP3
M	17	16657331	16724300	66970	Loss,Gain	17p11.2	15	3	USP32P1,CCDC144A,FAM106CP	<1% population	common_other|HAPMAP3
M	17	16657331	16724300	66970	Loss,Gain	17p11.2	15	3	USP32P1,CCDC144A,FAM106CP	<1% population	common_other|HAPMAP3
F	17	16657331	16724300	66970	Loss,Gain	17p11.2	15	3	USP32P1,CCDC144A,FAM106CP	<1% population	common_other|HAPMAP3
F	17	16657331	16724300	66970	Loss,Gain	17p11.2	15	3	USP32P1,CCDC144A,FAM106CP	<1% population	common_other|HAPMAP3
M	17	16657331	16724300	66970	Loss,Gain	17p11.2	15	3	USP32P1,CCDC144A,FAM106CP	<1% population	common_other|HAPMAP3
M	17	25967603	26010392	42790	Gain	17q11.2	32	1	LGALS9	very rare	rare
M	17	46034105	46063828	29724	Loss	17q21.32	24	2	CDK5RAP3,PRR15L	very rare	rare
M	17	78143441	78171944	28504	Gain	17q25.3	39	1	CARD14	very rare	rare
M	18	25725409	25955638	230230	Gain	18q12.1	136	1	CDH2	very rare	rare
M	18	27812216	27891345	79130	Gain	18q12.1	47	1	MIR302F	very rare	rare
M	18	29649955	29679675	29721	Gain	18q12.1	40	2	RNF138,RNF125	very rare	common
M	18	29649955	29677383	27429	Gain	18q12.1	39	2	RNF138,RNF125	very rare	common
M	18	29649955	29677383	27429	Gain	18q12.1	39	2	RNF138,RNF125	very rare	common
M	18	29649955	29674992	25038	Gain	18q12.1	38	2	RNF138,RNF125	very rare	common
M	18	29649955	29669761	19807	Gain	18q12.1	30	1	RNF125	very rare	common
M	19	24302209	24464957	162749	Gain	19p11,19p12	91	2	LOC100101266,ZNF254	very rare	common
M	19	40906216	41316355	410140	Gain	19q13.2	185	17	SERTAD1,SERTAD3,RAB4B,C19orf54,MIA,ADCK4,SNRPA,SHKBP1,RAB4B-EGLN2,ITPKC,LTBP4,MIA-RAB4B,BLVRB,SPTBN4,EGLN2,PRX,NUMBL	very rare	rare
M	19	41318276	41617893	299618	Gain	19q13.2	222	6	CYP2A13,CYP2B7P1,CYP2B6,CYP2G1P,CYP2A7,CYP2A6	very rare	rare
M	19	43458055	43625043	166989	Gain	19q13.31	84	2	PSG2,PSG11	<1% population	common
M	19	43596972	43691318	94347	Gain	19q13.31	57	1	PSG5	<0.1% population	common
F	19	43643381	43697333	53953	Gain	19q13.31	35	2	PSG4,PSG5	<1% population	rare
F	19	46872621	46983105	110485	Gain	19q13.32	61	3	PPP5C,CCDC8,PNMAL1	very rare	rare
M	20	17763149	17936949	173801	Gain	20p11.23,20p12.1	159	1	SNX5	very rare	common
M	20	58220608	58558468	337861	Gain	20q13.32,20q13.33	232	5	PPP1R3D,SYCP2,C20orf177,PHACTR3,CDH26	very rare	rare
F	21	10921287	11175912	254626	Gain	21p11.1	108	6	BAGE4,BAGE5,BAGE2,BAGE3,TPTE,BAGE	<0.1% population	rare
F	21	10934086	10956149	22064	Gain	21p11.1	13	1	TPTE	very rare	rare
M	21	22141903	22233992	92090	Loss	21q21.1	92	1	LINC00320	very rare	rare
F	21	33834290	33851845	17556	Loss	21q22.11	13	1	C21orf63	very rare	rare
M	21	43180381	43203962	23582	Gain	21q22.3	19	1	RIPK4	very rare	common
M	21	46320793	46376528	55736	Loss	21q22.3	39	4	C21orf67,ITGB2,FAM207A,LOC100505746	very rare	rare
F	22	20936334	20962028	25695	Loss	22q11.21	18	1	MED15	very rare	rare
M	22	22315089	22573987	258899	Gain	22q11.22	456	1	TOP3B	<1% population	common
M	22	22315089	22573987	258899	Gain	22q11.22	456	1	TOP3B	<1% population	common
M	22	22331472	22573987	242516	Gain	22q11.22	449	1	TOP3B	<1% population	common
M	22	46057366	46180295	122930	Loss	22q13.31	94	2	ATXN10,MIR4762	very rare	rare
